# Supplementary material for: Multigene Panel Sequencing Identifies a Novel Germline Mutation Profile in Male Breast Cancer Patients
Source: Int J Mol Sci. 2023 Sep 20;24(18):14348. doi: 10.3390/ijms241814348 (PMC10531866; doi:10.3390/ijms241814348)
Supplement: Supplementary file 1 [file ijms-24-14348-s001.zip]

Archive with 3 entries (3 files):
- Supplemental table S1_VUS - ALL VUS.xlsx
- Supplemental table S2_VUS - for MBC with PV-LPV.xlsx
- Supplemental table S3_List of 585 genes included in panel sequencing.xlsx
