# Supplementary material for: Multigene Panel Sequencing Identifies a Novel Germline Mutation Profile in Male Breast Cancer Patients
Source: Int J Mol Sci. 2023 Sep 20;24(18):14348. doi: 10.3390/ijms241814348 (PMC10531866; doi:10.3390/ijms241814348)
Supplement: Supplementary file 1 [file ijms-24-14348-s001.zip › Supplemental table S1_VUS - ALL VUS.xlsx]

## Sheet: MATADOR_compare_byvariant_p0.05
#Patient	gene	RefSeq transcript (NM)	HGVS.c	HGVS.p	REVEL	SIFT	PolyPhen	Variant allele frequency
50	ABCC6	NM_001171.5	c.1652T>C	p.Phe551Ser	0.933	0	0.426	53.59
78	ABI1	NM_005470.3	c.566G>A	p.Arg189Gln	0.484	0.03	0.997	50.47
61	ABL1	NM_007313.2	c.335A>G	p.Tyr112Cys	0.462	0	0.997	50.54
10	AFDN	NM_001291964.1	c.4051C>G	p.Pro1351Ala	0.216	0.1	0.998	54.09
77	AKT1	NM_005163.2	c.7G>A	p.Asp3Asn	0.094	0.07	0.003	41.91
9	AKT2	NM_001626.5	c.349G>A	p.Glu117Lys	0.039	0.07	0.014	54.59
46	ALK	NM_004304.4	c.592G>A	p.Val198Met	0.02	0.18	0.109	50.12
48	ARID1A	NM_006015.4	c.4171G>A	p.Val1391Met	0.158	0.77	0.015	49.87
23	ARID1B	NM_020732.3	c.2521G>A	p.Gly841Ser	0.254	0	0.866	50.16
30	ARID2	NM_152641.3	c.3302T>G	p.Val1101Gly	0.215	0	0.081	53.87
34	ARID2	NM_152641.3	c.2287C>T	p.Leu763Phe	0.065	0.1	0.007	55.38
46	ARID4B	NM_016374.5	c.2402C>T	p.Thr801Ile	0.13	0.01	0.943	44.84
61	ARID5B	NM_032199.2	c.1909G>T	p.Asp637Tyr	0.178	0	0.935	49.03
3	ASXL1	NM_015338.5	c.404C>G	p.Ser135Cys	0.155	0	1	49.6
74	ATIC	NM_004044.6	c.514C>T	p.Arg172Cys	0.123	0.01	0.01	38.04
71	ATM	NM_000051.3	c.3478G>C	p.Val1160Leu	0.051	0.02	0.009	39.27
35	ATM	NM_000051.3	c.610G>A	p.Gly204Arg	0.109	0.46	0.53	37.03
34	AXIN2	NM_004655.3	c.475G>T	p.Asp159Tyr	0.575	0	0.999	54.84
81	AXIN2	NM_004655.3	c.475G>T	p.Asp159Tyr	0.575	0	0.999	51.91
5	AXIN2	NM_004655.3	c.592G>C	p.Glu198Gln	0.061	0.02	0.253	46.55
58	BCL11A	NM_022893.3	c.1876C>T	p.Pro626Ser	0.313	0.26	0.03	52.67
5	BCL6	NM_001706.4	c.923C>T	p.Ser308Leu	0.129	0.05	0.255	49.83
45	BCL9	NM_004326.3	c.3245T>C	p.Met1082Thr	0.263	0.02	0.049	51.92
17	BCR	NM_004327.3	c.2749G>A	p.Val917Ile	0.35	0.27	0.981	40.11
27	BRD3	NM_007371.3	c.2096C>T	p.Pro699Leu	0.17	0.06	0.296	51.92
32	BRD4	NM_058243.2	c.937C>A	p.Pro313Thr	0.07	0.04	0.388	40.68
72	CARD11	NM_001324281.1	c.3275G>A	p.Arg1092Gln	0.044	0.01	0.164	54.76
57	CARD11	NM_001324281.1	c.2276G>A	p.Arg759Gln	0.064	0.28	0.003	52
74	KNL1	NM_170589.4	c.527A>C	p.Gln176Pro	0.226	0	0.858	53.78
77	CBFA2T3	NM_005187.5	c.667G>A	p.Ala223Thr	0.43	0.03	0.768	54.39
22	CBFA2T3	NM_005187.5	c.755G>A	p.Arg252His	0.331	0.01	0.102	50.58
37	CBL	NM_005188.3	c.2584G>A	p.Glu862Lys	0.349	0	0.996	45.53
19	CBLB	NM_001321786.1	c.2285G>A	p.Arg762Gln	0.426	0.04	0.973	49.78
55	CCNB1IP1	NM_021178.4	c.53A>G	p.Lys18Arg	0.264	0.29	0.018	52.98
30	CDH11	NM_001797.3	c.110G>A	p.Gly37Glu	0.134	0.31	0.647	50.42
32	CDK12	NM_016507.3	c.3889G>A	p.Val1297Met	0.127	0.09	0.079	43.3
5	CDK2AP2	NM_005851.4	c.175G>A	p.Val59Met	0.115	0.04	0.953	48.69
56	CDKN2A	NM_000077.4	c.168C>A	p.Ser56Arg	0.42	0	0.967	57.01
55	CEBPA	NM_004364.4	c.1021A>G	p.Ile341Val	0.118	0.12	0.903	38.51
65	CHD5	NM_015557.2	c.1836C>G	p.Ile612Met	0.644	0.02	0.913	46.25
37	CHD6	NM_032221.4	c.572C>T	p.Thr191Ile	0.314	0.05	0.749	43.5
47	CHEK2	NM_007194.3	c.1216C>T	p.Arg406Cys	0.281	0.05	0.953	39.05
63	CIC	NM_015125.4	c.380C>T	p.Thr127Met	0.304	0.11	0.997	45.52
69	CIC	NM_015125.4	c.380C>T	p.Thr127Met	0.304	0.11	0.997	52.5
85	CIC	NM_015125.4	c.1649T>C	p.Phe550Ser	0.207	0	0.406	51.93
78	CIC	NM_015125.4	c.3494T>C	p.Val1165Ala	0.165	0.34	0.971	49.88
3	CNTRL	NM_007018.4	c.6320C>T	p.Thr2107Ile	0.103	0.01	0.601	49.19
7	CNTRL	NM_007018.4	c.6320C>T	p.Thr2107Ile	0.103	0.01	0.601	47.77
22	CNTRL	NM_007018.4	c.6629C>T	p.Thr2210Ile	0.13	0.01	0.168	48.37
62	COL1A1	NM_000088.3	c.1816G>A	p.Ala606Thr	0.369	0.51	0.381	44.32
65	COL1A1	NM_000088.3	c.1249C>T	p.Pro417Ser	0.532	0.25	0.275	57.7
46	CREB3L2	NM_194071.3	c.86C>T	p.Ala29Val	0.065	0.07	0.056	41.67
53	CREBBP	NM_004380.2	c.1732C>T	p.Pro578Ser	0.427	0	0.991	47.16
32	CTNNB1	NM_001904.3	c.1564G>A	p.Ala522Thr	0.302	0.14	0.077	50.37
74	DAXX	NM_001141969.1	c.355C>T	p.Arg119Trp	0.367	0	0.991	46.88
17	DDIT3	NM_001195053.1	c.425G>A	p.Arg142His	0.367	0.04	0.95	45.97
41	DDX10	NM_004398.3	c.1978T>C	p.Ser660Pro	0.058	0.14	0.852	47.92
54	DNMT3A	NM_175629.2	c.1540T>C	p.Cys514Arg	0.955	0	1	40.09
49	EGFR	NM_005228.4	c.1993G>A	p.Gly665Ser	0.364	0.03	0.889	48.43
45	ELAC2	NM_018127.6	c.1928G>A	p.Arg643Gln	0.156	0.11	0.918	44.19
23	ELN	NM_000501.3	c.34G>A	p.Gly12Arg	0.554	0	0.745	52.92
13	EML4	NM_019063.4	c.1375G>C	p.Val459Leu	0.292	0.01	0.601	47.97
11	EPHA3	NM_005233.5	c.1574A>T	p.Glu525Val	0.39	0.03	0.821	42.76
43	ERBB4	NM_005235.2	c.140G>A	p.Arg47Gln	0.182	0.59	0.007	46.01
17	ERBB4	NM_005235.2	c.587G>A	p.Arg196His	0.202	0.64	0.998	45.77
45	ERCC4	NM_005236.2	c.800G>A	p.Arg267His	0.398	0.08	0.154	42.25
51	ERCC5	NM_000123.3	c.56C>T	p.Pro19Leu	0.312	0.04	0.865	51.36
45	EWSR1	NM_013986.3	c.322A>G	p.Thr108Ala	0.053	0.34	0.84	43.46
10	FANCD2	NM_033084.4	c.805A>C	p.Lys269Gln	0.123	0.08	0.484	46.26
2	FANCD2	NM_033084.4	c.182C>T	p.Thr61Met	0.124	0.05	0.838	48.23
61	FBXO11	NM_001190274.1	c.1333A>G	p.Ile445Val	0.244	0.25	0.391	47.63
83	FLT1	NM_002019.4	c.842G>A	p.Arg281Gln	0.177	0.01	0.983	46.48
78	FLT1	NM_002019.4	c.414G>A	p.Met138Ile	0.077	0.18	0.124	52.38
79	FOXP1	NM_032682.5	c.1231A>G	p.Thr411Ala	0.17	0.59	0.99	46.49
50	FOXP1	NM_032682.5	c.125C>T	p.Pro42Leu	0.437	0.02	0.992	43.17
41	FOXP1	NM_032682.5	c.1762G>A	p.Ala588Thr	0.433	0.22	0.996	39.89
80	GALNT3	NM_004482.3	c.802G>A	p.Ala268Thr	0.798	0.04	0.972	56.88
31	GAS7	NM_201433.1	c.422C>T	p.Pro141Leu	0.177	0.32	0.011	48.37
41	GNAS	NM_080425.3	c.2338G>A	p.Val780Met	0.336	0.04	0.889	43.24
29	GNAS	NM_080425.3	c.677T>C	p.Phe226Ser	0.423	0	0.921	44.16
16	GPHN	NM_020806.4	c.2275G>A	p.Glu759Lys	0.369	0.05	0.766	49.44
30	GPHN	NM_020806.4	c.716C>G	p.Ala239Gly	0.056	0.03	0.133	51.72
54	GUCY1A2	NM_001256424.1	c.1792G>C	p.Glu598Gln	0.565	0.1	0.991	42.5
22	HECW1	NM_015052.4	c.3794A>G	p.Asn1265Ser	0.354	0.02	0.989	43.92
56	HECW1	NM_015052.4	c.3794A>G	p.Asn1265Ser	0.354	0.02	0.989	39.73
62	HEY1	NM_012258.3	c.800C>A	p.Ser267Tyr	0.262	0	0.568	51.16
1	HIP1	NM_005338.6	c.2716T>C	p.Cys906Arg	0.836	0	1	41.52
60	HIP1	NM_005338.6	c.235G>A	p.Val79Ile	0.094	0.19	0.665	43.46
52	HOXA9	NM_152739.3	c.811G>A	p.Asp271Asn	0.375	0.07	0.41	42.74
2	HOXC11	NM_014212.3	c.185C>G	p.Pro62Arg	0.45	0	0.98	51.44
30	IDH1	NM_005896.3	c.542G>T	p.Gly181Val	0.508	0	0.975	51.01
40	IKBKE	NM_014002.3	c.148G>A	p.Glu50Lys	0.428	no prediction	0.991	44.65
81	IKBKE	NM_014002.3	c.379C>T	p.Arg127Trp	0.704	0	0.998	49.14
63	IL6ST	NM_002184.3	c.721A>G	p.Lys241Glu	0.153	0.04	0.697	42.12
85	IL6ST	NM_002184.3	c.721A>G	p.Lys241Glu	0.153	0.04	0.697	41.74
80	JAK3	NM_000215.3	c.2660G>A	p.Arg887His	0.511	0	0.813	55.29
13	KAT6A	NM_006766.4	c.4355C>T	p.Ala1452Val	0.362	0	0.955	51.55
12	KAT6A	NM_006766.4	c.3862G>A	p.Glu1288Lys	0.18	0.22	0.441	54.9
76	KAT6B	NM_012330.3	c.3146C>T	p.Pro1049Leu	0.069	0.32	0.355	49.89
5	KAT6B	NM_012330.3	c.307C>T	p.Arg103Cys	0.493	0.04	0.942	50.88
45	KDM5A	NM_001042603.2	c.953A>G	p.Tyr318Cys	0.897	0.02	0.567	46.01
48	KDM5A	NM_001042603.2	c.2417A>G	p.Gln806Arg	0.184	1	0.007	46.32
55	KDR	NM_002253.3	c.3881T>C	p.Val1294Ala	0.342	0.04	0.917	64.29
74	KIAA1549	NM_001164665.1	c.5098C>T	p.Pro1700Ser	0.454	0	1	48.57
17	KIAA1549	NM_001164665.1	c.5809C>T	p.Arg1937Trp	0.409	0	1	61.62
71	KIAA1549	NM_001164665.1	c.4753G>A	p.Val1585Met	0.082	0.03	0.993	44.44
36	KIAA1549	NM_001164665.1	c.4256C>T	p.Thr1419Met	0.069	0.01	0.993	44.22
32	KIF1B	NM_015074.3	c.4387C>T	p.Arg1463Cys	0.739	0	0.988	49.15
27	KL	NM_004795.3	c.1873G>A	p.Glu625Lys	0.345	0	0.987	49.34
8	KMT2A	NM_001197104.1	c.7514C>A	p.Pro2505His	0.299	0.04	0.123	51.84
68	KMT2A	NM_001197104.1	c.6700G>A	p.Gly2234Arg	0.403	0.02	0.141	43.58
46	KMT2C	NM_170606.2	c.6667G>A	p.Ala2223Thr	0.484	0.01	0.401	45.81
44	KMT2C	NM_170606.2	c.6916C>T	p.Pro2306Ser	0.486	0	0.997	49.81
79	KMT2C	NM_170606.2	c.6383A>C	p.Gln2128Pro	0.498	0.23	0.374	43.5
35	KMT2D	NM_003482.3	c.11695C>A	p.Gln3899Lys	0.403	0.38	0.037	49.43
68	KMT2D	NM_003482.3	c.15694A>G	p.Ile5232Val	0.466	0.17	0.306	47.68
56	KMT2D	NM_003482.3	c.6437C>T	p.Pro2146Leu	0.423	0	0.449	54.01
34	LIFR	NM_001127671.1	c.2942A>G	p.Tyr981Cys	0.23	0.01	0.998	45.27
41	LMO2	NM_005574.3	c.45C>A	p.Ser15Arg	0.055	0.01	0.005	43.2
56	LPP	NM_005578.4	c.1066A>C	p.Ile356Leu	0.138	0.05	0.03	40.93
43	LRP5	NM_002335.3	c.3436C>T	p.Arg1146Cys	0.961	0	1	43.72
11	LTBP2	NM_000428.2	c.5047G>A	p.Glu1683Lys	0.502	0.02	0.99	46.4
79	LTBP2	NM_000428.2	c.3991G>A	p.Asp1331Asn	0.381	0.02	0.741	46.58
46	LTBP3	NM_001130144.2	c.3599G>A	p.Ser1200Asn	0.191	0.47	0.34	44.55
14	MC1R	NM_002386.3	c.425G>A	p.Arg142His	0.755	0	1	44.38
35	MC1R	NM_002386.3	c.425G>A	p.Arg142His	0.755	0	1	44.56
43	MC1R	NM_002386.3	c.425G>A	p.Arg142His	0.755	0	1	60.06
24	MDM4	NM_002393.4	c.185T>G	p.Val62Gly	0.043	0.72	0.341	55.32
65	MECOM	NM_001105077.3	c.1432C>G	p.Leu478Val	0.227	0.09	0.996	50
42	MECOM	NM_001105077.3	c.992C>T	p.Thr331Met	0.255	0.01	0.674	45.3
11	MET	NM_001127500.2	c.3262G>T	p.Val1088Leu	0.332	0.44	0.902	46
27	MLLT10	NM_004641.3	c.1994C>T	p.Ser665Leu	0.181	0.21	0.138	50.2
44	MLLT3	NM_004529.3	c.934A>G	p.Ser312Gly	0.032	0.63	0.018	48.73
43	MSH3	NM_002439.4	c.2069A>G	p.Asn690Ser	0.385	0.07	0.092	56.07
79	MTOR	NM_004958.3	c.5978A>G	p.Lys1993Arg	0.197	0.26	0.006	44.57
58	MTUS2	NM_001033602.2	c.1825A>C	p.Lys609Gln	0.12	0	0.962	44
25	MUTYH	NM_001048171.1	c.511C>T	p.Arg171Trp	0.674	0.03	0.499	45.51
12	MYB	NM_001130173.1	c.25A>G	p.Ile9Val	0.083	0.7	0.891	46.52
48	NCKIPSD	NM_016453.3	c.427G>A	p.Glu143Lys	0.177	0.29	0.599	50.86
38	NF1	NM_001042492.2	c.4009C>T	p.Arg1337Trp	0.597	0.01	0.925	42.33
41	NIN	NM_020921.3	c.6275C>T	p.Thr2092Ile	0.229	0	0.998	32.24
59	NIN	NM_020921.3	c.6275C>T	p.Thr2092Ile	0.229	0	0.998	49.22
24	NIN	NM_020921.3	c.5093T>C	p.Phe1698Ser	0.183	0.02	0.743	52.32
51	NIN	NM_020921.3	c.446C>T	p.Thr149Met	0.095	0.01	0.379	51.58
10	NOTCH1	NM_017617.5	c.5422G>A	p.Asp1808Asn	0.381	0.06	0.241	44.89
85	NOTCH1	NM_017617.5	c.6365C>T	p.Pro2122Leu	0.621	0	0.999	59.41
25	NOTCH1	NM_017617.5	c.4312C>T	p.Arg1438Cys	0.323	0.17	0.513	55.41
70	NOTCH1	NM_017617.5	c.1787C>T	p.Thr596Met	0.645	0.28	0.473	46.96
11	NOTCH1	NM_017617.5	c.1295C>T	p.Thr432Met	0.835	0	1	52.29
67	NOTCH1	NM_017617.5	c.5224G>T	p.Ala1742Ser	0.346	0.1	0.149	46.24
40	NOTCH2	NM_024408.3	c.3298G>C	p.Val1100Leu	0.346	0.01	0.997	49.37
10	NOTCH2	NM_024408.3	c.434C>T	p.Thr145Met	0.086	0.08	0.977	41.33
29	NOTCH3	NM_000435.2	c.2851C>T	p.Arg951Cys	0.686	0.01	0.99	56.34
2	NOTCH4	NM_004557.3	c.1153C>T	p.Arg385Cys	0.711	0.04	0.254	40
65	NR4A3	NM_173200.2	c.298G>A	p.Gly100Arg	0.283	0.62	0.483	50.7
59	NSD1	NM_022455.4	c.4535A>G	p.Lys1512Arg	0.499	0	0.886	51.27
76	NTRK1	NM_002529.3	c.2057G>A	p.Arg686His	0.421	1	1	44.58
67	NUP214	NM_005085.3	c.4933T>G	p.Phe1645Val	0.253	0.02	0.996	48.96
76	NUP214	NM_005085.3	c.5871A>C	p.Gln1957His	0.218	0	0.999	50.21
21	OMD	NM_005014.2	c.1051T>G	p.Phe351Val	0.096	0.05	0.005	39.34
40	PALB2	NM_024675.3	c.1250C>A	p.Ser417Tyr	0.328	0	0.999	47.81
46	PAX2	NM_003990.4	c.1001C>T	p.Ala334Val	0.176	0.16	0.493	45.14
25	PCM1	NM_006197.3	c.5714C>T	p.Pro1905Leu	0.211	0	1	50.13
27	PCM1	NM_006197.3	c.1823A>G	p.Glu608Gly	0.124	0.02	0.986	52.44
7	PCM1	NM_006197.3	c.4057G>T	p.Glu1353*				56
25	PCM1	NM_006197.3	c.4057G>T	p.Glu1353*				39.04
68	PCM1	NM_006197.3	c.4057G>T	p.Glu1353*				66.67
22	PCM1	NM_006197.3	c.2168A>T	p.Asp723Val	0.138	0	0.947	54.95
5	PCM1	NM_006197.3	c.1111C>T	p.Leu371Phe	0.222	0	1	55.02
20	PDGFB	NM_002608.3	c.338G>A	p.Arg113His	0.051	0.02	0.003	32.09
13	PDGFRA	NM_006206.5	c.899A>C	p.Lys300Thr	0.187	0.49	0.888	44.68
73	PDGFRB	NM_002609.3	c.1883C>T	p.Thr628Met	0.477	0.01	0.948	46.32
83	PER1	NM_002616.2	c.3583C>T	p.Arg1195Trp	0.157	0	0.786	45.27
74	PML	NM_033238.2	c.2387G>A	p.Arg796His	0.095	0	0.799	46.43
12	POLQ	NM_199420.3	c.1438C>T	p.Arg480Cys	0.876	0	0.995	48.21
81	POLQ	NM_199420.3	c.4289T>A	p.Leu1430*				37.16
37	POU2AF1	NM_006235.2	c.332A>G	p.His111Arg	0.368	0.1	0.951	42.86
26	PRDM16	NM_022114.3	c.2119G>C	p.Gly707Arg	0.348	0	1	47.64
29	PRKDC	NM_006904.6	c.11581G>A	p.Ala3861Thr	0.142	0.02	0.838	44.34
54	PTCH1	NM_000264.4	c.926C>T	p.Pro309Leu	0.766	0	1	49.22
54	RAD51D	NM_002878.3	c.412A>G	p.Asn138Asp	0.18	0.03	0.257	48.75
29	RANBP17	NM_022897.4	c.1522A>G	p.Thr508Ala	0.177	0.24	0.009	40.97
5	RICTOR	NM_152756.4	c.1694A>G	p.Tyr565Cys	0.082	0.05	0.003	46.84
16	RICTOR	NM_152756.4	c.1694A>G	p.Tyr565Cys	0.082	0.05	0.003	48
35	RICTOR	NM_152756.4	c.1694A>G	p.Tyr565Cys	0.082	0.05	0.003	56.79
85	RICTOR	NM_152756.4	c.1694A>G	p.Tyr565Cys	0.082	0.05	0.003	44.7
77	RICTOR	NM_152756.4	c.1364T>C	p.Met455Thr	0.142	0.08	0.009	52.95
62	ROS1	NM_002944.2	c.4775G>A	p.Arg1592His	0.225	0.07	0.994	52.91
61	ROS1	NM_002944.2	c.1048G>C	p.Ala350Pro	0.372	0	0.446	46.75
48	RPTOR	NM_020761.2	c.707C>T	p.Ser236Leu	0.27	0	0.964	45.91
41	RRM1	NM_001033.4	c.1964T>C	p.Met655Thr	0.707	0.01	0.509	50.34
42	RRM1	NM_001033.4	c.1964T>C	p.Met655Thr	0.707	0.01	0.509	41.11
40	RUNX1T1	NM_004349.3	c.215A>G	p.Asn72Ser	0.188	0.07	0.997	55.6
77	SARDH	NM_007101.3	c.2467C>T	p.Arg823Trp	0.639	0	0.979	49.09
50	SARDH	NM_007101.3	c.2176C>T	p.Arg726Trp	0.862	0	1	57.23
26	SARDH	NM_007101.3	c.2152G>A	p.Ala718Thr	0.491	0.12	0.916	44.44
74	SEPT9	NM_006640.4	c.1009C>T	p.Arg337Trp	0.454	0	0.999	45.52
25	SETD2	NM_014159.6	c.2846G>T	p.Arg949Met	0.27	0.04	0.808	51.66
78	SETDB1	NM_001145415.1	c.761C>A	p.Pro254His	0.168	0.05	0.525	47.94
65	SPECC1	NM_001033553.2	c.1991C>A	p.Thr664Asn	0.252	0.04	0.999	39.8
23	SPECC1	NM_001033553.2	c.2177C>T	p.Ala726Val	0.274	0	0.999	46.6
21	SPECC1	NM_001033553.2	c.266G>A	p.Arg89His	0.143	0.04	0.938	44.41
9	SPECC1	NM_001033553.2	c.1114T>A	p.Ser372Thr	0.15	0.21	0.996	44.88
5	SPEN	NM_015001.2	c.2612G>A	p.Arg871His	0.222	0	0.974	41.32
35	SPEN	NM_015001.2	c.3812A>C	p.Glu1271Ala	0.08	0.34	0.003	44
45	SPEN	NM_015001.2	c.3812A>C	p.Glu1271Ala	0.08	0.34	0.003	57.4
34	SPEN	NM_015001.2	c.3871G>A	p.Asp1291Asn	0.131	0.05	0.395	51.71
27	SRGAP3	NM_014850.3	c.2686C>T	p.Pro896Ser	0.157	0.26	0.986	54.52
58	SUZ12	NM_015355.3	c.1109C>T	p.Thr370Met	0.171	0.02	0.432	44.07
1	TAL1	NM_003189.5	c.262G>A	p.Val88Met	0.576	0	0.641	52.49
49	TAL1	NM_003189.5	c.262G>A	p.Val88Met	0.576	0	0.641	52.14
71	TAL1	NM_003189.5	c.262G>A	p.Val88Met	0.576	0	0.641	50.74
65	TCF12	NM_207036.1	c.950A>G	p.Asn317Ser	0.146	0.81	0.998	47.55
25	TCF3	NM_003200.4	c.1414C>T	p.Leu472Phe	0.187	0.05	0.964	53.63
74	TCF3	NM_003200.4	c.86C>G	p.Pro29Arg	0.439	0	1	35.39
51	TGFBR2	NM_001024847.2	c.1061C>T	p.Ala354Val	0.467	0.19	0.405	46.32
79	THRAP3	NM_005119.3	c.343C>T	p.Arg115Trp	0.198	0	0.968	51.69
56	THRAP3	NM_005119.3	c.2695C>T	p.Arg899Trp	0.234	0	0.992	50.8
58	THRAP3	NM_005119.3	c.2689C>T	p.Arg897Trp	0.242	0	0.998	43.43
61	TMPRSS2	NM_001135099.1	c.876G>T	p.Arg292Ser	0.512	0	0.948	57.14
39	TNFRSF14	NM_003820.3	c.20G>C	p.Trp7Ser	0.323	0.01	0.755	51.59
23	TOP1	NM_003286.3	c.64C>T	p.His22Tyr	0.189	0.04	0.775	48.32
40	TOP2A	NM_001067.3	c.4010C>T	p.Ser1337Leu	0.1	0.12	0.14	47.73
61	TOP2A	NM_001067.3	c.3963A>C	p.Ala1321Ala				49.21
2	TPR	NM_003292.2	c.5111C>G	p.Ala1704Gly	0.237	0.06	0.991	45.23
33	TPR	NM_003292.2	c.5111C>G	p.Ala1704Gly	0.237	0.06	0.991	41.73
1	TRIP11	NM_004239.4	c.290G>A	p.Arg97Gln	0.174	0.09	0.837	47.61
52	TSHR	NM_000369.2	c.1523C>T	p.Ser508Leu	0.9	0	0.999	52.65
81	TSHR	NM_000369.2	c.2234C>G	p.Ser745Cys	0.332	0.01	0.794	48.41
55	UNC13D	NM_199242.2	c.2575G>A	p.Ala859Thr	0.666	0	0.975	45.22
31	UNC13D	NM_199242.2	c.610A>G	p.Met204Val	0.283	0.01	0.055	50.62
51	UNC13D	NM_199242.2	c.610A>G	p.Met204Val	0.283	0.01	0.055	48.26
79	UNC13D	NM_199242.2	c.2219C>T	p.Thr740Met	0.443	0.01	0.988	44.81
4	USP6	NM_001304284.1	c.3596C>T	p.Thr1199Ile	0.097	0.02	0.997	37.78
11	USP6	NM_001304284.1	c.3596C>T	p.Thr1199Ile	0.097	0.02	0.997	45.53
52	WDR36	NM_139281.2	c.1397G>A	p.Gly466Asp	0.458	0.11	0.159	48.22
43	WRN	NM_000553.5	c.1531G>C	p.Asp511His	0.123	0.04	0.711	53.47
26	ZBTB16	NM_001018011.2	c.443G>T	p.Arg148Leu	0.081	0.2	0.14	45.89
