# Supplementary material for: Multigene Panel Sequencing Identifies a Novel Germline Mutation Profile in Male Breast Cancer Patients
Source: Int J Mol Sci. 2023 Sep 20;24(18):14348. doi: 10.3390/ijms241814348 (PMC10531866; doi:10.3390/ijms241814348)
Supplement: Supplementary file 1 [file ijms-24-14348-s001.zip › Supplemental table S2_VUS - for MBC with PV-LPV.xlsx]

## Sheet: MATADOR_compare_byvariant_p0.05
#Patient	gene	RefSeq transcript (NM)	HGVS.c	HGVS.p	REVEL	SIFT	PolyPhen	Variant allele frequency
10	AFDN	NM_001291964.1	c.4051C>G	p.Pro1351Ala	0.216	0.1	0.998	54.09
32	BRD4	NM_058243.2	c.937C>A	p.Pro313Thr	0.07	0.04	0.388	40.68
72	CARD11	NM_001324281.1	c.3275G>A	p.Arg1092Gln	0.044	0.01	0.164	54.76
55	CCNB1IP1	NM_021178.4	c.53A>G	p.Lys18Arg	0.264	0.29	0.018	52.98
32	CDK12	NM_016507.3	c.3889G>A	p.Val1297Met	0.127	0.09	0.079	43.3
56	CDKN2A	NM_000077.4	c.168C>A	p.Ser56Arg	0.42	0	0.967	57.01
55	CEBPA	NM_004364.4	c.1021A>G	p.Ile341Val	0.118	0.12	0.903	38.51
32	CTNNB1	NM_001904.3	c.1564G>A	p.Ala522Thr	0.302	0.14	0.077	50.37
41	DDX10	NM_004398.3	c.1978T>C	p.Ser660Pro	0.058	0.14	0.852	47.92
10	FANCD2	NM_033084.4	c.805A>C	p.Lys269Gln	0.123	0.08	0.484	46.26
2	FANCD2	NM_033084.4	c.182C>T	p.Thr61Met	0.124	0.05	0.838	48.23
83	FLT1	NM_002019.4	c.842G>A	p.Arg281Gln	0.177	0.01	0.983	46.48
79	FOXP1	NM_032682.5	c.1231A>G	p.Thr411Ala	0.17	0.59	0.99	46.49
41	FOXP1	NM_032682.5	c.1762G>A	p.Ala588Thr	0.433	0.22	0.996	39.89
80	GALNT3	NM_004482.3	c.802G>A	p.Ala268Thr	0.798	0.04	0.972	56.88
41	GNAS	NM_080425.3	c.2338G>A	p.Val780Met	0.336	0.04	0.889	43.24
16	GPHN	NM_020806.4	c.2275G>A	p.Glu759Lys	0.369	0.05	0.766	49.44
56	HECW1	NM_015052.4	c.3794A>G	p.Asn1265Ser	0.354	0.02	0.989	39.73
2	HOXC11	NM_014212.3	c.185C>G	p.Pro62Arg	0.45	0	0.98	51.44
40	IKBKE	NM_014002.3	c.148G>A	p.Glu50Lys	0.428	no prediction	0.991	44.65
80	JAK3	NM_000215.3	c.2660G>A	p.Arg887His	0.511	0	0.813	55.29
55	KDR	NM_002253.3	c.3881T>C	p.Val1294Ala	0.342	0.04	0.917	64.29
32	KIF1B	NM_015074.3	c.4387C>T	p.Arg1463Cys	0.739	0	0.988	49.15
79	KMT2C	NM_170606.2	c.6383A>C	p.Gln2128Pro	0.498	0.23	0.374	43.5
56	KMT2D	NM_003482.3	c.6437C>T	p.Pro2146Leu	0.423	0	0.449	54.01
41	LMO2	NM_005574.3	c.45C>A	p.Ser15Arg	0.055	0.01	0.005	43.2
56	LPP	NM_005578.4	c.1066A>C	p.Ile356Leu	0.138	0.05	0.03	40.93
79	LTBP2	NM_000428.2	c.3991G>A	p.Asp1331Asn	0.381	0.02	0.741	46.58
14	MC1R	NM_002386.3	c.425G>A	p.Arg142His	0.755	0	1	44.38
42	MECOM	NM_001105077.3	c.992C>T	p.Thr331Met	0.255	0.01	0.674	45.3
79	MTOR	NM_004958.3	c.5978A>G	p.Lys1993Arg	0.197	0.26	0.006	44.57
41	NIN	NM_020921.3	c.6275C>T	p.Thr2092Ile	0.229	0	0.998	32.24
10	NOTCH1	NM_017617.5	c.5422G>A	p.Asp1808Asn	0.381	0.06	0.241	44.89
67	NOTCH1	NM_017617.5	c.5224G>T	p.Ala1742Ser	0.346	0.1	0.149	46.24
40	NOTCH2	NM_024408.3	c.3298G>C	p.Val1100Leu	0.346	0.01	0.997	49.37
10	NOTCH2	NM_024408.3	c.434C>T	p.Thr145Met	0.086	0.08	0.977	41.33
2	NOTCH4	NM_004557.3	c.1153C>T	p.Arg385Cys	0.711	0.04	0.254	40
67	NUP214	NM_005085.3	c.4933T>G	p.Phe1645Val	0.253	0.02	0.996	48.96
40	PALB2	NM_024675.3	c.1250C>A	p.Ser417Tyr	0.328	0	0.999	47.81
83	PER1	NM_002616.2	c.3583C>T	p.Arg1195Trp	0.157	0	0.786	45.27
16	RICTOR	NM_152756.4	c.1694A>G	p.Tyr565Cys	0.082	0.05	0.003	48
41	RRM1	NM_001033.4	c.1964T>C	p.Met655Thr	0.707	0.01	0.509	50.34
42	RRM1	NM_001033.4	c.1964T>C	p.Met655Thr	0.707	0.01	0.509	41.11
40	RUNX1T1	NM_004349.3	c.215A>G	p.Asn72Ser	0.188	0.07	0.997	55.6
79	THRAP3	NM_005119.3	c.343C>T	p.Arg115Trp	0.198	0	0.968	51.69
56	THRAP3	NM_005119.3	c.2695C>T	p.Arg899Trp	0.234	0	0.992	50.8
39	TNFRSF14	NM_003820.3	c.20G>C	p.Trp7Ser	0.323	0.01	0.755	51.59
40	TOP2A	NM_001067.3	c.4010C>T	p.Ser1337Leu	0.1	0.12	0.14	47.73
2	TPR	NM_003292.2	c.5111C>G	p.Ala1704Gly	0.237	0.06	0.991	45.23
55	UNC13D	NM_199242.2	c.2575G>A	p.Ala859Thr	0.666	0	0.975	45.22
79	UNC13D	NM_199242.2	c.2219C>T	p.Thr740Met	0.443	0.01	0.988	44.81
