# Supplementary material for: Multigene Panel Sequencing Identifies a Novel Germline Mutation Profile in Male Breast Cancer Patients
Source: Int J Mol Sci. 2023 Sep 20;24(18):14348. doi: 10.3390/ijms241814348 (PMC10531866; doi:10.3390/ijms241814348)
Supplement: Supplementary file 1 [file ijms-24-14348-s001.zip › Supplemental table S3_List of 585 genes included in panel sequencing.xlsx]

## Sheet: Feuil1
gene	RefSeq transcript (NM)
ABCC6	NM_001171.5
ABI1	NM_005470.3
ABL1	NM_007313.2
ABL2	NM_007314.3
ACSL3	NM_004457.3
ACSL6	NM_015256.3
AFF1	NM_001166693.2
AFF3	NM_002285.2
AFF4	NM_014423.3
AIP	NM_003977.3
AKAP9	NM_005751.4
AKT1	NM_005163.2
AKT2	NM_001626.5
AKT3	NM_005465.4
ALDH2	NM_000690.3
ALK	NM_004304.4
APC	NM_000038.5
AR	NM_000044.3
ARHGAP26	NM_015071.4
ARHGEF12	NM_015313.2
ARID1A	NM_006015.4
ARID1B	NM_020732.3
ARID2	NM_152641.2
ARID3A	NM_005224.2
ARID3B	NM_001307939.1
ARID4A	NM_002892.3
ARID4B	NM_016374.5
ARID5A	NM_001319085.1
ARID5B	NM_032199.2
ARNT	NM_001668.3
ASPSCR1	NM_024083.3
ASXL1	NM_015338.5
ATF1	NM_005171.4
ATIC	NM_004044.6
ATM	NM_000051.3
ATR	NM_001184.3
ATRX	NM_000489.4
AURKA	NM_198433.2
AXIN2	NM_004655.3
BAP1	NM_004656.3
BARD1	NM_000465.3
BCL10	NM_003921.4
BCL11A	NM_022893.3
BCL11B	NM_138576.3
BCL2	NM_000633.2
BCL3	NM_005178.4
BCL6	NM_001706.4
BCL7A	NM_020993.4
BCL9	NM_004326.3
BCOR	NM_001123385.1
BCR	NM_004327.3
BIRC3	NM_001165.4
BLID	NM_001001786.2
BLM	NM_000057.3
BMPR1A	NM_004329.2
BRAF	NM_004333.4
BRCA1	NM_007294.3
BRCA2	NM_000059.3
BRD3	NM_007371.3
BRD4	NM_058243.2
BRIP1	NM_032043.2
BTG1	NM_001731.2
BUB1B	NM_001211.5
C15orf55	NM_001284292.1
CANT1	NM_138793.3
CARD11	NM_001324281.1
CARS	NM_139273.3
CBFA2T3	NM_005187.5
CBFB	NM_022845.2
CBL	NM_005188.3
CBLB	NM_001321786.1
CBLC	NM_012116.3
CCDC6	NM_005436.4
CCNB1IP1	NM_021178.4
CCND1	NM_053056.2
CCND2	NM_001759.3
CCND3	NM_001760.4
CCNE1	NM_001238.3
CD274	NM_014143.3
CD74	NM_001025159.2
CD79A	NM_001783.3
CD79B	NM_001039933.2
CDC73	NM_024529.4
CDH1	NM_004360.4
CDH11	NM_001797.3
CDH6	NM_004932.3
CDK12	NM_016507.3
CDK2AP2	NM_005851.4
CDK4	NM_000075.3
CDK6	NM_001145306.1
CDK8	NM_001260.2
CDKN1A	NM_001291549.1
CDKN1B	NM_004064.4
CDKN2A	NM_000077.4
CDKN2B	NM_004936.3
CDKN2C	NM_001262.2
CDKN2D	NM_079421.2
CDX2	NM_001265.4
CEBPA	NM_004364.4
CHCHD7	NM_001011668.2
CHD5	NM_015557.2
CHD6	NM_032221.4
CHEK1	NM_001274.5
CHEK2	NM_007194.3
CHIC2	NM_012110.3
CHN1	NM_001822.5
CIC	NM_015125.4
CIITA	NM_001286402.1
CLP1	NM_006831.2
CLTC	NM_001288653.1
CLTCL1	NM_007098.3
CNBP	NM_001127192.1
CNTRL	NM_007018.4
COL1A1	NM_000088.3
COX6C	NM_004374.3
CREB1	NM_134442.4
CREB3L1	NM_052854.3
CREB3L2	NM_194071.3
CREBBP	NM_004380.2
CRKL	NM_005207.3
CRTC1	NM_001098482.1
CRTC3	NM_022769.4
CSF1R	NM_005211.3
CTNNB1	NM_001904.3
CXCR7	NM_020311.2
CYLD	NM_015247.2
CYP1B1	NM_000104.3
DAXX	NM_001141969.1
DDB2	NM_000107.2
DDIT3	NM_001195053.1
DDX10	NM_004398.3
DDX5	NM_001320595.1
DDX6	NM_004397.5
DEK	NM_003472.3
DICER1	NM_030621.4
DNMT3A	NM_175629.2
EBF1	NM_001290360.2
EGFR	NM_005228.3
EIF4A2	NM_001967.3
ELAC2	NM_018127.6
ELF4	NM_001421.3
ELK4	NM_001973.3
ELL	NM_006532.3
ELN	NM_000501.3
EML4	NM_019063.4
EP300	NM_001429.3
EPCAM	NM_002354.2
EPHA10	NM_001099439.1
EPHA3	NM_005233.5
EPHA5	NM_001281765.2
EPHA6	NM_001080448.2
EPHB6	NM_001280794.2
EPS15	NM_001981.2
ERBB2	NM_004448.3
ERBB3	NM_001982.3
ERBB4	NM_005235.2
ERC1	NM_178040.3
ERCC1	NM_001983.3
ERCC2	NM_000400.3
ERCC3	NM_000122.1
ERCC4	NM_005236.2
ERCC5	NM_000123.3
ERG	NM_001136154.1
ETV1	NM_004956.4
ETV4	NM_001986.2
ETV5	NM_004454.2
ETV6	NM_001987.4
EWSR1	NM_013986.3
EXT1	NM_000127.2
EXT2	NM_000401.3
EZH2	NM_004456.4
FAM123B	NM_152424.3
FAM175A	NM_139076.2
FAM22A	NM_001099338.1
FAM22B	NM_001278495.1
FAM46C	NM_017709.3
FANCA	NM_000135.2
FANCC	NM_000136.2
FANCD2	NM_033084.4
FANCE	NM_021922.2
FANCF	NM_022725.3
FANCG	NM_004629.1
FAS	NM_000043.5
FBXO11	NM_001190274.1
FBXW7	NM_033632.3
FCGR2B	NM_004001.4
FCRL4	NM_031282.2
FEV	NM_017521.2
FGF23	NM_020638.2
FGFR1	NM_023110.2
FGFR1OP	NM_007045.3
FGFR2	NM_000141.4
FGFR3	NM_001163213.1
FGFR4	NM_002011.4
FH	NM_000143.3
FHIT	NM_002012.3
FHL1	NM_001159702.2
FIP1L1	NM_030917.3
FKBP1B	NM_004116.4
FKBP9	NM_007270.4
FLCN	NM_144997.5
FLI1	NM_002017.4
FLT1	NM_002019.4
FLT3	NM_004119.2
FLT4	NM_182925.4
FNBP1	NM_015033.2
FOLR1	NM_016724.2
FOXC1	NM_001453.2
FOXL2	NM_023067.3
FOXO1	NM_002015.3
FOXO3	NM_201559.2
FOXO4	NM_005938.3
FOXP1	NM_032682.5
FSTL3	NM_005860.2
FUBP1	NM_003902.4
FUS	NM_004960.3
GALNT3	NM_004482.3
GAS7	NM_201433.1
GATA1	NM_002049.3
GATA2	NM_001145661.1
GATA3	NM_001002295.1
GLMN	NM_053274.2
GMPS	NM_003875.2
GNA11	NM_002067.4
GNAQ	NM_002072.4
GNAS	NM_080425.3
GOLGA5	NM_005113.3
GOPC	NM_020399.3
GPC3	NM_001164617.1
GPHN	NM_020806.4
GREM1	NM_013372.6
GSTM1	NM_000561.3
GUCY1A2	NM_001256424.1
HECW1	NM_015052.4
HERPUD1	NM_014685.3
HEY1	NM_012258.3
HIP1	NM_005338.6
HIST1H4I	NM_003495.2
HLF	NM_002126.4
HMGA1	NM_145899.2
HMGA2	NM_003483.4
HMGN2P46	NR_022014.1
HNF1A	NM_001306179.1
HNRNPA2B1	NM_031243.2
HOOK3	NM_032410.3
HOXA11	NM_005523.5
HOXA13	NM_000522.4
HOXA9	NM_152739.3
HOXB13	NM_006361.5
HOXC11	NM_014212.3
HOXC13	NM_017410.2
HOXD11	NM_021192.2
HOXD13	NM_000523.3
HRAS	NM_005343.3
HSD17B3	NM_000197.1
HSD3B2	NM_000198.3
HSP90AA1	NM_001017963.2
HSP90AB1	NM_001271970.1
IDH1	NM_005896.3
IDH2	NM_002168.3
IGF1R	NM_000875.4
IKBKE	NM_014002.3
IKZF1	NM_006060.5
IL2	NM_000586.3
IL21R	NM_181078.2
IL6ST	NM_002184.3
IL7R	NM_002185.3
IRF4	NM_002460.3
ITK	NM_005546.3
JAK1	NM_001320923.1
JAK2	NM_004972.3
JAK3	NM_000215.3
JAZF1	NM_175061.3
JUN	NM_002228.3
KAT6A	NM_006766.4
KAT6B	NM_012330.3
KDM5A	NM_001042603.2
KDM5C	NM_004187.3
KDM6A	NM_001291415.1
KDR	NM_002253.2
KDSR	NM_002035.2
KEAP1	NM_203500.1
KIAA1549	NM_001164665.1
KIF1B	NM_015074.3
KIT	NM_000222.2
KL	NM_004795.3
KLF6	NM_001300.5
KLK2	NM_005551.4
KNL1	NM_170589.4
KRAS	NM_033360.3
KRT17	NM_000422.2
KTN1	NM_001079521.1
LASP1	NM_006148.3
LCK	NM_001042771.2
LCP1	NM_002298.4
LHFP	NM_005780.2
LIFR	NM_001127671.1
LMO1	NM_002315.2
LMO2	NM_005574.3
LPP	NM_005578.4
LRP5	NM_002335.3
LTBP2	NM_000428.2
LTBP3	NM_001130144.2
LYL1	NM_005583.4
MAD2L1BP	NM_001003690.1
MAF	NM_005360.4
MAFB	NM_005461.4
MALAT1	NR_002819.3
MALT1	NM_006785.3
MAML2	NM_032427.3
MAP2K1	NM_002755.3
MAP2K2	NM_030662.3
MAP2K4	NM_003010.3
MAP3K1	NM_005921.1
MAP3K8	NM_005204.3
MAX	NM_002382.4
MC1R	NM_002386.3
MCL1	NM_021960.4
MDM2	NM_002392.5
MDM4	NM_002393.4
MDS2	NR_027042.1
MECOM	NM_001105077.3
MED12	NM_005120.2
MEN1	NM_130804.2
MET	NM_001127500.2
MITF	NM_198159.2
MKL1	NM_001318139.1
MLF1	NM_001195432.1
MLH1	NM_000249.3
MLL	NM_001197104.1
MLL2	NM_003482.3
MLL3	NM_170606.2
MLLT1	NM_005934.3
MLLT10	NM_004641.3
MLLT11	NM_006818.3
MLLT3	NM_004529.3
MLLT4	NM_001291964.1
MLLT6	NM_005937.3
MN1	NM_002430.2
MNX1	NM_005515.3
MPL	NM_005373.2
MRE11	NM_005591.3
MSH2	NM_000251.2
MSH3	NM_002439.4
MSH6	NM_000179.2
MSI2	NM_138962.3
MSN	NM_002444.2
MTCP1	NM_001018025.3
MTCP1NB	NM_001018024.2
MTOR	NM_004958.3
MTUS2	NM_001033602.2
MUC1	NM_002456.5
MUTYH	NM_001048171.1
MYB	NM_001130173.1
MYC	NM_002467.4
MYCL1	NM_001033081.2
MYCN	NM_001293228.1
MYD88	NM_001172567.1
MYH11	NM_001040113.1
MYH9	NM_002473.5
MYOC	NM_000261.1
NACA	NM_001113203.2
NBN	NM_002485.4
NCKIPSD	NM_016453.3
NCOA1	NM_003743.4
NCOA2	NM_001321703.1
NCOA4	NM_001145260.1
NDRG1	NM_001135242.1
NF1	NM_001042492.2
NF2	NM_000268.3
NFE2L2	NM_006164.4
NFIB	NM_001190737.1
NFKB2	NM_001322934.1
NIN	NM_020921.3
NKX2-1	NM_001079668.2
NONO	NM_001145408.1
NOTCH1	NM_017617.4
NOTCH2	NM_024408.3
NOTCH3	NM_000435.2
NOTCH4	NM_004557.3
NPM1	NM_002520.6
NR4A3	NM_173200.2
NRAS	NM_002524.4
NSD1	NM_022455.4
NTHL1	NM_002528.6
NTRK1	NM_002529.3
NTRK2	NM_006180.4
NTRK3	NM_001012338.2
NUMA1	NM_006185.3
NUP214	NM_005085.3
NUP98	NM_016320.4
OLIG2	NM_005806.3
OMD	NM_005014.2
OPTN	NM_001008211.1
PAFAH1B2	NM_002572.3
PAK7	NM_020341.3
PALB2	NM_024675.3
PALLD	NM_001166108.1
PATZ1	NM_014323.2
PAX2	NM_003990.4
PAX3	NM_181457.3
PAX5	NM_016734.2
PAX6	NM_001258462.1
PAX7	NM_002584.2
PAX8	NM_003466.3
PBRM1	NM_018313.4
PBX1	NM_002585.3
PCM1	NM_006197.3
PCSK7	NM_004716.3
PDCD1LG2	NM_025239.3
PDE4DIP	NM_014644.5
PDGFB	NM_002608.3
PDGFRA	NM_006206.4
PDGFRB	NM_002609.3
PDPK1	NM_002613.4
PER1	NM_002616.2
PHF6	NM_001015877.1
PHOX2B	NM_003924.3
PICALM	NM_007166.3
PIK3CA	NM_006218.3
PIK3R1	NM_181523.2
PIM1	NM_001243186.1
PLAG1	NM_002655.2
PLK1	NM_005030.5
PML	NM_033238.2
PMS1	NM_000534.4
PMS2	NM_000535.6
POLD1	NM_002691.3
POLE	NM_006231.3
POLQ	NM_199420.3
POU2AF1	NM_006235.2
POU5F1	NM_002701.5
PPARG	NM_015869.4
PPP2R1A	NM_014225.5
PRCC	NM_005973.4
PRDM1	NM_001198.3
PRDM16	NM_022114.3
PRF1	NM_001083116.1
PRKAR1A	NM_212471.2
PRKDC	NM_006904.6
PRRX1	NM_022716.3
PSIP1	NM_033222.4
PTCH1	NM_000264.3
PTEN	NM_000314.6
PTK2	NM_005607.4
PTK2B	NM_173174.2
PTPN11	NM_002834.3
PTPRD	NM_002839.3
RABEP1	NM_004703.5
RAD50	NM_005732.3
RAD51B	NM_133509.3
RAD51C	NM_058216.2
RAD51D	NM_002878.3
RAF1	NM_002880.3
RALGDS	NM_006266.3
RANBP17	NM_022897.4
RAP1GDS1	NM_001100426.1
RARA	NM_000964.3
RB1	NM_000321.2
RBM15	NM_022768.4
RECQL4	NM_004260.3
REL	NM_002908.3
RET	NM_020975.4
RHOH	NM_001278359.1
RICTOR	NM_152756.4
RMI2	NM_152308.2
RNASEL	NM_021133.3
ROS1	NM_002944.2
RPL22	NM_000983.3
RPN1	NM_002950.3
RPTOR	NM_020761.2
RRM1	NM_001033.4
RUNX1	NM_001754.4
RUNX1T1	NM_004349.3
SARDH	NM_007101.3
SBDS	NM_016038.2
SDHAF2	NM_017841.2
SDHB	NM_003000.2
SDHC	NM_003001.3
SDHD	NM_003002.3
SEPTIN5	NM_002688.5
SEPTIN6	NM_015129.5
SEPTIN9	NM_006640.4
SET	NM_001122821.1
SETD2	NM_014159.6
SETDB1	NM_001145415.1
SF3B1	NM_012433.3
SF3B2	NM_006842.2
SFPQ	NM_005066.2
SH3GL1	NM_003025.3
SLC45A3	NM_033102.2
SMAD2	NM_001003652.3
SMAD3	NM_005902.3
SMAD4	NM_005359.5
SMARCA4	NM_001128849.1
SMARCB1	NM_003073.4
SMO	NM_005631.4
SNX29	NM_032167.4
SOCS1	NM_003745.1
SOX2	NM_003106.3
SPECC1	NM_001033553.2
SPEN	NM_015001.2
SRC	NM_005417.4
SRD5A2	NM_000348.3
SRGAP3	NM_014850.3
SRSF2	NM_003016.4
SRSF3	NM_003017.4
SS18	NM_001007559.2
SS18L1	NM_198935.2
SSX1	NM_001278691.1
STAT3	NM_139276.2
STIL	NM_001048166.1
STK11	NM_000455.4
STX11	NM_003764.3
STXBP2	NM_001272034.1
SUFU	NM_016169.3
SUZ12	NM_015355.3
SYK	NM_003177.6
TAF15	NM_139215.2
TAL1	NM_003189.5
TAL2	NM_005421.2
TCEA1	NM_006756.3
TCF12	NM_207036.1
TCF3	NM_003200.3
TCF4	NM_001243226.2
TCF7L2	NM_001146274.1
TCL1A	NM_021966.2
TCL6	NR_028288.1
TERT	NM_198253.2
TET1	NM_030625.2
TET2	NM_001127208.2
TFE3	NM_006521.5
TFEB	NM_001167827.2
TFG	NM_006070.5
TFPT	NM_013342.3
TFRC	NM_003234.3
TGFBR2	NM_001024847.2
THRAP3	NM_005119.3
TLX1	NM_005521.3
TLX3	NM_021025.3
TMEM127	NM_017849.3
TMPRSS2	NM_001135099.1
TNFAIP3	NM_001270508.1
TNFRSF14	NM_003820.3
TNFRSF17	NM_001192.2
TOP1	NM_003286.2
TOP2A	NM_001067.3
TP53	NM_000546.5
TPM3	NM_152263.3
TPM4	NM_001145160.1
TPR	NM_003292.2
TRIM24	NM_015905.2
TRIM27	NM_006510.4.2
TRIM33	NM_015906.3
TRIP11	NM_004239.4
TSC1	NM_000368.4
TSC2	NM_000548.4
TSHR	NM_000369.2
TTL	NM_153712.4
TYK2	NM_003331.4
U2AF1	NM_006758.2
UNC13D	NM_199242.2
USP6	NM_001304284.1
UTY	NM_001258249.1
VHL	NM_000551.3
VTI1A	NM_001318203.1
WAS	NM_000377.2
WDR36	NM_139281.2
WHSC1	NM_133330.2
WHSC1L1	NM_017778.2
WIF1	NM_007191.4
WRN	NM_000553.4
WT1	NM_024426.4
XPA	NM_000380.3
XPC	NM_004628.4
XPO1	NM_003400.3
XRCC2	NM_005431.1
YWHAE	NM_006761.4
ZBTB16	NM_001018011.1
ZMYM2	NM_003453.4
ZNF331	NM_018555.5
ZNF384	NM_001135734.2
ZNF521	NM_015461.2
ZNF668	NM_001172668.1
ZRSR2	NM_005089.3
